# Supplementary material for: Application of video feedback in assessment skills training with autism level 1 screening
Source: Front Psychiatry. 2026 Feb 24;16:1658102. doi: 10.3389/fpsyt.2025.1658102 (PMC12972691; doi:10.3389/fpsyt.2025.1658102)
Supplement: Supplementary file 1 [file Table1.xlsx]

## Sheet: Table 1
Table 1: Demographic Characteristics of Participants
	N（%）
Gender
Male	1（1.96）
Female	50（98.04）
Age
≤39	28（54.90）
≥40	23（45.10）
Education Level
Associate	8（15.69）
Bachelor	43（84.31）
Doctor/Nurse
Doctor	30（58.82）
Nurse	21（41.18）
Job Title
Junior and Below	19（37.25）
Intermediate and Above	32（62.75）
Duration of Employment
≤10 Years	19（37.25）
11-20 Years	17（33.33）
＞20 Years	15（29.41）
Duration of Work in Children’s Health Care
≤5 Years	16（31.37）
6-10 Years	19（37.25）
≥11 Years	16（31.37）

## Sheet: Table 2
Table 2: Relevant Behaviors and Opinions of Respondents in Video Feedback Learning
	N（%）
Team Roles
Leader	7（13.73）
Team Member	36（70.59）
Part-time Member	8（15.69）
Weekly Time Allocated for Video Filming
0-59min	40（78.43）
≥1hr	11（21.57）
Average Number of Filming Sessions per Video
1	17（33.33）
45692	32（62.75）
≥5	2（3.92）
Self-assessment of Team Filming Quality
Good	36（70.59）
Average	15（29.41）
Evaluation of Other Teams' Filming Quality
Good	45（88.24）
Average	6（11.76）
Whether video feedback is helpful for learning
Helpful	51（100）
Unhelpful	0（0）
Efficiency of Video Feedback Method Compared to Traditional Learning Models
Higher	48（94.12）
At the Same Level or Lower	3（5.88）
In the screening process, when encountering similar situations in videos, are you able to complete the work effectively?
Be able to complete the work effectively	46（90.20）
Not be able to complete the work effectively	5（9.80）

## Sheet: Table 3
Table 3: Advantages of the Video Feedback Method Compared to Traditional Methods as Perceived by Participants
	N（%）
Advantages of the Video Feedback Method Compared to Traditional Methods
Can be watched repeatedly to identify and correct detailed issues	47（92.16）
Can be viewed at any time, allowing for flexible learning schedules	45（88.24）
Can be watched collaboratively, fostering idea exchange and identifying strengths and weaknesses in one's own and others' operations	45（88.24）
Recording videos helps to create a more relaxed state, closer to everyday working conditions	17（33.33）
Contributes to parents' understanding and educational awareness of ASD	26（50.98）
Prefer traditional learning methods	5（9.80）

## Sheet: Table 4
Table 4: Primary Screening Physicians' Proactive Observation (Two Behavior Observations) Outcomes
	1st Time (Mean±SD)	2nd Time (Mean±SD)	Difference (Mean±SD)	P
Reasonable Position	0.78±0.42	1	-0.22±0.42	0.022
Equipment	0.87±0.34	1	-0.13±0.34	0.083
Screening Environment	0.91±0.29	0.87±0.34	0.04±0.47	0.665
Parental Interference	0.52±0.51	0.96±0.21	-0.35±0.71	0.029
Guidance Language	0.52±0.51	0.96±0.21	-0.43±0.59	0.002
Initiation Timing	0.65±0.49	0.87±0.34	-0.22±0.67	0.135
Waiting Time	0.48±0.51	0.74±0.45	-0.26±0.75	0.11
Number of Operations	0.91±0.29	1	-0.09±0.29	0.162
Physical Actions in Language Items	0.65±0.49	0.96±0.21	-0.30±0.56	0.016
Sequence of Operations	0.87±0.34	1	-0.13±0.34	0.083
Total Score	7.17±1.40	9.26±0.45	-2.09±1.56	＜0.001
Note: The difference was calculated as the first assessment minus the second assessment.
